# Supplementary material for: The Effects of Online Cognitive Behavioral Therapy on Postpartum Depression: A Systematic Review and Meta-Analysis
Source: Healthcare (Basel). 2025 Mar 21;13(7):696. doi: 10.3390/healthcare13070696 (PMC11989130; doi:10.3390/healthcare13070696)
Supplement: Supplementary file 1 [file healthcare-13-00696-s001.zip]

Archive with 1 entries (1 files):
- healthcare-3404864-supplementary.pdf
